# Supplementary material for: Evaluation of Circulating Platelet Extracellular Vesicles and Hypertension Mediated Organ Damage
Source: Int J Mol Sci. 2022 Dec 2;23(23):15150. doi: 10.3390/ijms232315150 (PMC9741224; doi:10.3390/ijms232315150)
Supplement: Supplementary file 1 [file ijms-23-15150-s001.zip]

Archive with 1 entries (1 files):
- ijms-2000440-supplementary.pdf
